# Supplementary material for: The first report of Bathynellacea in the subterranean water of Mongolia: A new species of Altainella Camacho, 2020 (Crustacea, Bathynellidae)
Source: Biodivers Data J. 2024 Aug 7;12:e130024. doi: 10.3897/BDJ.12.e130024 (PMC11336381; doi:10.3897/BDJ.12.e130024)
Supplement: XML Treatment for Altainella [file BDJ.12.e130024-treatment1.xml]

<!DOCTYPE tp:taxon-treatment
  PUBLIC "-//TaxonX//DTD Taxonomic Treatment Publishing DTD v0 20100105//EN" "tax-treatment-NSO.dtd">
<tp:taxon-treatment xmlns:tp="http://www.plazi.org/taxpub"><tp:treatment-meta><mixed-citation publication-type="journal"><person-group><name><surname>Ji</surname><given-names>Su-Jung</given-names></name><name><surname>Camacho</surname><given-names>Ana Isabel</given-names></name><name><surname>Lee</surname><given-names>Chi-Woo</given-names></name><name><surname>Min</surname><given-names>Gi-Sik</given-names></name></person-group><article-title>The first report of <tp:taxon-name><tp:taxon-name-part taxon-name-part-type="order">Bathynellacea</tp:taxon-name-part></tp:taxon-name> in the subterranean water of Mongolia: A new species of <italic><tp:taxon-name><tp:taxon-name-part taxon-name-part-type="genus" reg="Altainella">Altainella</tp:taxon-name-part></tp:taxon-name></italic> Camacho, 2020 (<tp:taxon-name><tp:taxon-name-part taxon-name-part-type="subphylum">Crustacea</tp:taxon-name-part></tp:taxon-name>, <tp:taxon-name><tp:taxon-name-part taxon-name-part-type="family">Bathynellidae</tp:taxon-name-part></tp:taxon-name>)</article-title><source>Biodivers Data J</source><day>07</day><month>08</month><year>2024</year><volume>12</volume><pub-id pub-id-type="doi">10.3897/BDJ.12.e130024</pub-id></mixed-citation></tp:treatment-meta><tp:nomenclature><tp:taxon-name>
            <object-id xmlns:xlink="http://www.w3.org/1999/xlink" content-type="arpha" xlink:type="simple">BDE5D4EB-D89E-5E7F-884E-321034C2D4E5</object-id>
            <tp:taxon-name-part taxon-name-part-type="genus">Altainella</tp:taxon-name-part>
          </tp:taxon-name><tp:taxon-authority>Camacho, 2020</tp:taxon-authority><tp:nomenclature-citation-list><tp:nomenclature-citation><tp:taxon-name>
                <tp:taxon-name-part taxon-name-part-type="genus">Altainella</tp:taxon-name-part>
                <tp:taxon-name-part taxon-name-part-type="species">calcarata</tp:taxon-name-part>
              </tp:taxon-name><comment> Camacho, 2020</comment></tp:nomenclature-citation></tp:nomenclature-citation-list></tp:nomenclature><tp:treatment-sec sec-type="Amended diagnosis"><title>Amended diagnosis</title><p>Antennule and antenna seven segmented. Antenna equal to or longer than antennule. Mandible: mandibular palp sexually dimorphic; pars molaris formed by two small teeth near the processus incisivus accessorius and a lobe with distal region covered by denticles. Endopod of thoracopods I to VII four-segmented; coxa of thoracopod VII sexually-dimorphic, with a spur-shaped structure in the male. Male thoracopod VIII: penial region with two lobes, outer and inner lobes and frontal projection; basipod large, vertical, with frontal crest and one distal seta; exopod very elongated, with dorsal protrusion and setae; endopod with two setae. Female thoracopod VIII with very large epipod, longer than basipod. Uropod: sympod with more than four spines; endopod with three spines. Furcal rami with the first spine longer than the other four.</p></tp:treatment-sec></tp:taxon-treatment>
