# Supplementary material for: The first report of Bathynellacea in the subterranean water of Mongolia: A new species of Altainella Camacho, 2020 (Crustacea, Bathynellidae)
Source: Biodivers Data J. 2024 Aug 7;12:e130024. doi: 10.3897/BDJ.12.e130024 (PMC11336381; doi:10.3897/BDJ.12.e130024)
Supplement: XML Treatment for Altainella mongoliensis [file BDJ.12.e130024-treatment2.xml]

<!DOCTYPE tp:taxon-treatment
  PUBLIC "-//TaxonX//DTD Taxonomic Treatment Publishing DTD v0 20100105//EN" "tax-treatment-NSO.dtd">
<tp:taxon-treatment xmlns:tp="http://www.plazi.org/taxpub"><tp:treatment-meta><mixed-citation publication-type="journal"><person-group><name><surname>Ji</surname><given-names>Su-Jung</given-names></name><name><surname>Camacho</surname><given-names>Ana Isabel</given-names></name><name><surname>Lee</surname><given-names>Chi-Woo</given-names></name><name><surname>Min</surname><given-names>Gi-Sik</given-names></name></person-group><article-title>The first report of <tp:taxon-name><tp:taxon-name-part taxon-name-part-type="order">Bathynellacea</tp:taxon-name-part></tp:taxon-name> in the subterranean water of Mongolia: A new species of <italic><tp:taxon-name><tp:taxon-name-part taxon-name-part-type="genus" reg="Altainella">Altainella</tp:taxon-name-part></tp:taxon-name></italic> Camacho, 2020 (<tp:taxon-name><tp:taxon-name-part taxon-name-part-type="subphylum">Crustacea</tp:taxon-name-part></tp:taxon-name>, <tp:taxon-name><tp:taxon-name-part taxon-name-part-type="family">Bathynellidae</tp:taxon-name-part></tp:taxon-name>)</article-title><source>Biodivers Data J</source><day>07</day><month>08</month><year>2024</year><volume>12</volume><pub-id pub-id-type="doi">10.3897/BDJ.12.e130024</pub-id></mixed-citation></tp:treatment-meta><tp:nomenclature><tp:taxon-name>
            <object-id xmlns:xlink="http://www.w3.org/1999/xlink" content-type="arpha" xlink:type="simple">12B52C78-4B0A-5FB2-B1D1-7DB81007BDA4</object-id>
            <tp:taxon-name-part taxon-name-part-type="genus">Altainella</tp:taxon-name-part>
            <tp:taxon-name-part taxon-name-part-type="species">mongoliensis</tp:taxon-name-part>
            <object-id xmlns:xlink="http://www.w3.org/1999/xlink" content-type="zoobank" xlink:type="simple" object-id-type="ZooBank">3C6B12AE-FBC0-4497-A9C5-E323D9D4CE09</object-id>
          </tp:taxon-name><tp:taxon-authority>Ji, Camacho, Lee and Min</tp:taxon-authority><tp:taxon-status xmlns:xlink="http://www.w3.org/1999/xlink" xlink:type="simple">sp. nov.</tp:taxon-status></tp:nomenclature><tp:treatment-sec sec-type="materials"><title>Materials</title><list list-type="alpha-lower" list-content="occurrences"><list-item><p><bold>Type status:</bold> <named-content xmlns:xlink="http://www.w3.org/1999/xlink" content-type="dwc:typeStatus" xlink:type="simple">Holotype</named-content>. <bold>Occurrence:</bold> catalogNumber: <named-content xmlns:xlink="http://www.w3.org/1999/xlink" content-type="dwc:catalogNumber" xlink:type="simple">Not yet</named-content>; recordedBy: <named-content xmlns:xlink="http://www.w3.org/1999/xlink" content-type="dwc:recordedBy" xlink:type="simple">Ji, Camacho, Lee and Min</named-content>; individualCount: <named-content xmlns:xlink="http://www.w3.org/1999/xlink" content-type="dwc:individualCount" xlink:type="simple">1</named-content>; sex: <named-content xmlns:xlink="http://www.w3.org/1999/xlink" content-type="dwc:sex" xlink:type="simple">male</named-content>; lifeStage: <named-content xmlns:xlink="http://www.w3.org/1999/xlink" content-type="dwc:lifeStage" xlink:type="simple">adult</named-content>; occurrenceID: <named-content xmlns:xlink="http://www.w3.org/1999/xlink" content-type="dwc:occurrenceID" xlink:type="simple">9FEAE306-3418-59AD-8419-CBB7CD56BF83</named-content>; <bold>Taxon:</bold> scientificName: <named-content xmlns:xlink="http://www.w3.org/1999/xlink" content-type="dwc:scientificName" xlink:type="simple"><tp:taxon-name><tp:taxon-name-part taxon-name-part-type="genus" reg="Altainella">Altainella</tp:taxon-name-part><tp:taxon-name-part taxon-name-part-type="species" reg="mongoliensis">mongoliensis</tp:taxon-name-part></tp:taxon-name></named-content>; phylum: <named-content xmlns:xlink="http://www.w3.org/1999/xlink" content-type="dwc:phylum" xlink:type="simple"><tp:taxon-name><tp:taxon-name-part taxon-name-part-type="phylum">Arthropoda</tp:taxon-name-part></tp:taxon-name></named-content>; class: <named-content xmlns:xlink="http://www.w3.org/1999/xlink" content-type="dwc:class" xlink:type="simple"><tp:taxon-name><tp:taxon-name-part taxon-name-part-type="class">Malacostraca</tp:taxon-name-part></tp:taxon-name></named-content>; order: <named-content xmlns:xlink="http://www.w3.org/1999/xlink" content-type="dwc:order" xlink:type="simple"><tp:taxon-name><tp:taxon-name-part taxon-name-part-type="order">Bathynellacea</tp:taxon-name-part></tp:taxon-name></named-content>; family: <named-content xmlns:xlink="http://www.w3.org/1999/xlink" content-type="dwc:family" xlink:type="simple"><tp:taxon-name><tp:taxon-name-part taxon-name-part-type="family">Bathynellidae</tp:taxon-name-part></tp:taxon-name></named-content>; genus: <named-content xmlns:xlink="http://www.w3.org/1999/xlink" content-type="dwc:genus" xlink:type="simple"><tp:taxon-name><tp:taxon-name-part taxon-name-part-type="genus">Altainella</tp:taxon-name-part></tp:taxon-name></named-content>; specificEpithet: <named-content xmlns:xlink="http://www.w3.org/1999/xlink" content-type="dwc:specificEpithet" xlink:type="simple"><tp:taxon-name><tp:taxon-name-part taxon-name-part-type="genus" reg="Altainella"/><tp:taxon-name-part taxon-name-part-type="species" reg="mongoliensis">mongoliensis</tp:taxon-name-part></tp:taxon-name></named-content>; <bold>Location:</bold> country: <named-content xmlns:xlink="http://www.w3.org/1999/xlink" content-type="dwc:country" xlink:type="simple">Mongolia</named-content>; stateProvince: <named-content xmlns:xlink="http://www.w3.org/1999/xlink" content-type="dwc:stateProvince" xlink:type="simple">Khentii</named-content>; verbatimLatitude: <named-content xmlns:xlink="http://www.w3.org/1999/xlink" content-type="dwc:verbatimLatitude" xlink:type="simple">48.290972</named-content>; verbatimLongitude: <named-content xmlns:xlink="http://www.w3.org/1999/xlink" content-type="dwc:verbatimLongitude" xlink:type="simple">110.210286</named-content>; <bold>Identification:</bold> identifiedBy: <named-content xmlns:xlink="http://www.w3.org/1999/xlink" content-type="dwc:identifiedBy" xlink:type="simple">Su-Jung Ji</named-content>; <bold>Event:</bold> eventDate: <named-content xmlns:xlink="http://www.w3.org/1999/xlink" content-type="dwc:eventDate" xlink:type="simple">22-07-2022</named-content>; <bold>Record Level:</bold> language: <named-content xmlns:xlink="http://www.w3.org/1999/xlink" content-type="dwc:language" xlink:type="simple">en</named-content>; institutionCode: <named-content xmlns:xlink="http://www.w3.org/1999/xlink" content-type="dwc:institutionCode" xlink:type="simple">MNCN 20.04/21011</named-content>; basisOfRecord: <named-content xmlns:xlink="http://www.w3.org/1999/xlink" content-type="dwc:basisOfRecord" xlink:type="simple">PreservedSpecimen</named-content></p></list-item><list-item><p><bold>Type status:</bold> <named-content xmlns:xlink="http://www.w3.org/1999/xlink" content-type="dwc:typeStatus" xlink:type="simple">Holotype</named-content>. <bold>Occurrence:</bold> catalogNumber: <named-content xmlns:xlink="http://www.w3.org/1999/xlink" content-type="dwc:catalogNumber" xlink:type="simple">Not yet</named-content>; recordedBy: <named-content xmlns:xlink="http://www.w3.org/1999/xlink" content-type="dwc:recordedBy" xlink:type="simple">Ji, Camacho, Lee and Min</named-content>; individualCount: <named-content xmlns:xlink="http://www.w3.org/1999/xlink" content-type="dwc:individualCount" xlink:type="simple">1</named-content>; sex: <named-content xmlns:xlink="http://www.w3.org/1999/xlink" content-type="dwc:sex" xlink:type="simple">female</named-content>; lifeStage: <named-content xmlns:xlink="http://www.w3.org/1999/xlink" content-type="dwc:lifeStage" xlink:type="simple">adult</named-content>; occurrenceID: <named-content xmlns:xlink="http://www.w3.org/1999/xlink" content-type="dwc:occurrenceID" xlink:type="simple">09A234BD-A807-5637-8F13-8FE354D29F9C</named-content>; <bold>Taxon:</bold> scientificName: <named-content xmlns:xlink="http://www.w3.org/1999/xlink" content-type="dwc:scientificName" xlink:type="simple"><tp:taxon-name><tp:taxon-name-part taxon-name-part-type="genus" reg="Altainella">Altainella</tp:taxon-name-part><tp:taxon-name-part taxon-name-part-type="species" reg="mongoliensis">mongoliensis</tp:taxon-name-part></tp:taxon-name></named-content>; phylum: <named-content xmlns:xlink="http://www.w3.org/1999/xlink" content-type="dwc:phylum" xlink:type="simple"><tp:taxon-name><tp:taxon-name-part taxon-name-part-type="phylum">Arthropoda</tp:taxon-name-part></tp:taxon-name></named-content>; class: <named-content xmlns:xlink="http://www.w3.org/1999/xlink" content-type="dwc:class" xlink:type="simple"><tp:taxon-name><tp:taxon-name-part taxon-name-part-type="class">Malacostraca</tp:taxon-name-part></tp:taxon-name></named-content>; order: <named-content xmlns:xlink="http://www.w3.org/1999/xlink" content-type="dwc:order" xlink:type="simple"><tp:taxon-name><tp:taxon-name-part taxon-name-part-type="order">Bathynellacea</tp:taxon-name-part></tp:taxon-name></named-content>; family: <named-content xmlns:xlink="http://www.w3.org/1999/xlink" content-type="dwc:family" xlink:type="simple"><tp:taxon-name><tp:taxon-name-part taxon-name-part-type="family">Bathynellidae</tp:taxon-name-part></tp:taxon-name></named-content>; genus: <named-content xmlns:xlink="http://www.w3.org/1999/xlink" content-type="dwc:genus" xlink:type="simple"><tp:taxon-name><tp:taxon-name-part taxon-name-part-type="genus">Altainella</tp:taxon-name-part></tp:taxon-name></named-content>; specificEpithet: <named-content xmlns:xlink="http://www.w3.org/1999/xlink" content-type="dwc:specificEpithet" xlink:type="simple"><tp:taxon-name><tp:taxon-name-part taxon-name-part-type="genus" reg="Altainella"/><tp:taxon-name-part taxon-name-part-type="species" reg="mongoliensis">mongoliensis</tp:taxon-name-part></tp:taxon-name></named-content>; <bold>Location:</bold> country: <named-content xmlns:xlink="http://www.w3.org/1999/xlink" content-type="dwc:country" xlink:type="simple">Mongolia</named-content>; stateProvince: <named-content xmlns:xlink="http://www.w3.org/1999/xlink" content-type="dwc:stateProvince" xlink:type="simple">Khentii</named-content>; verbatimLatitude: <named-content xmlns:xlink="http://www.w3.org/1999/xlink" content-type="dwc:verbatimLatitude" xlink:type="simple">48.290972</named-content>; verbatimLongitude: <named-content xmlns:xlink="http://www.w3.org/1999/xlink" content-type="dwc:verbatimLongitude" xlink:type="simple">110.210286</named-content>; <bold>Identification:</bold> identifiedBy: <named-content xmlns:xlink="http://www.w3.org/1999/xlink" content-type="dwc:identifiedBy" xlink:type="simple">Su-Jung Ji</named-content>; <bold>Event:</bold> eventDate: <named-content xmlns:xlink="http://www.w3.org/1999/xlink" content-type="dwc:eventDate" xlink:type="simple">22-07-2022</named-content>; <bold>Record Level:</bold> type: <named-content xmlns:xlink="http://www.w3.org/1999/xlink" content-type="dwc:type" xlink:type="simple">Paratype</named-content>; language: <named-content xmlns:xlink="http://www.w3.org/1999/xlink" content-type="dwc:language" xlink:type="simple">en</named-content>; institutionCode: <named-content xmlns:xlink="http://www.w3.org/1999/xlink" content-type="dwc:institutionCode" xlink:type="simple">NNIBRIV118588</named-content>; basisOfRecord: <named-content xmlns:xlink="http://www.w3.org/1999/xlink" content-type="dwc:basisOfRecord" xlink:type="simple">PreservedSpecimen</named-content></p></list-item><list-item><p><bold>Type status:</bold> <named-content xmlns:xlink="http://www.w3.org/1999/xlink" content-type="dwc:typeStatus" xlink:type="simple">Paratype</named-content>. <bold>Occurrence:</bold> catalogNumber: <named-content xmlns:xlink="http://www.w3.org/1999/xlink" content-type="dwc:catalogNumber" xlink:type="simple">Not yet</named-content>; recordedBy: <named-content xmlns:xlink="http://www.w3.org/1999/xlink" content-type="dwc:recordedBy" xlink:type="simple">Ji, Camacho, Lee and Min</named-content>; individualCount: <named-content xmlns:xlink="http://www.w3.org/1999/xlink" content-type="dwc:individualCount" xlink:type="simple">1</named-content>; sex: <named-content xmlns:xlink="http://www.w3.org/1999/xlink" content-type="dwc:sex" xlink:type="simple">male</named-content>; lifeStage: <named-content xmlns:xlink="http://www.w3.org/1999/xlink" content-type="dwc:lifeStage" xlink:type="simple">adult</named-content>; occurrenceID: <named-content xmlns:xlink="http://www.w3.org/1999/xlink" content-type="dwc:occurrenceID" xlink:type="simple">3742219F-4318-5F5E-B2B0-AA1AA218F6DB</named-content>; <bold>Taxon:</bold> scientificName: <named-content xmlns:xlink="http://www.w3.org/1999/xlink" content-type="dwc:scientificName" xlink:type="simple"><tp:taxon-name><tp:taxon-name-part taxon-name-part-type="genus" reg="Altainella">Altainella</tp:taxon-name-part><tp:taxon-name-part taxon-name-part-type="species" reg="mongoliensis">mongoliensis</tp:taxon-name-part></tp:taxon-name></named-content>; phylum: <named-content xmlns:xlink="http://www.w3.org/1999/xlink" content-type="dwc:phylum" xlink:type="simple"><tp:taxon-name><tp:taxon-name-part taxon-name-part-type="phylum">Arthropoda</tp:taxon-name-part></tp:taxon-name></named-content>; class: <named-content xmlns:xlink="http://www.w3.org/1999/xlink" content-type="dwc:class" xlink:type="simple"><tp:taxon-name><tp:taxon-name-part taxon-name-part-type="class">Malacostraca</tp:taxon-name-part></tp:taxon-name></named-content>; order: <named-content xmlns:xlink="http://www.w3.org/1999/xlink" content-type="dwc:order" xlink:type="simple"><tp:taxon-name><tp:taxon-name-part taxon-name-part-type="order">Bathynellacea</tp:taxon-name-part></tp:taxon-name></named-content>; family: <named-content xmlns:xlink="http://www.w3.org/1999/xlink" content-type="dwc:family" xlink:type="simple"><tp:taxon-name><tp:taxon-name-part taxon-name-part-type="family">Bathynellidae</tp:taxon-name-part></tp:taxon-name></named-content>; genus: <named-content xmlns:xlink="http://www.w3.org/1999/xlink" content-type="dwc:genus" xlink:type="simple"><tp:taxon-name><tp:taxon-name-part taxon-name-part-type="genus">Altainella</tp:taxon-name-part></tp:taxon-name></named-content>; specificEpithet: <named-content xmlns:xlink="http://www.w3.org/1999/xlink" content-type="dwc:specificEpithet" xlink:type="simple"><tp:taxon-name><tp:taxon-name-part taxon-name-part-type="genus" reg="Altainella"/><tp:taxon-name-part taxon-name-part-type="species" reg="mongoliensis">mongoliensis</tp:taxon-name-part></tp:taxon-name></named-content>; <bold>Location:</bold> country: <named-content xmlns:xlink="http://www.w3.org/1999/xlink" content-type="dwc:country" xlink:type="simple">Mongolia</named-content>; stateProvince: <named-content xmlns:xlink="http://www.w3.org/1999/xlink" content-type="dwc:stateProvince" xlink:type="simple">Khentii</named-content>; verbatimLatitude: <named-content xmlns:xlink="http://www.w3.org/1999/xlink" content-type="dwc:verbatimLatitude" xlink:type="simple">48.290972</named-content>; verbatimLongitude: <named-content xmlns:xlink="http://www.w3.org/1999/xlink" content-type="dwc:verbatimLongitude" xlink:type="simple">110.210286</named-content>; <bold>Identification:</bold> identifiedBy: <named-content xmlns:xlink="http://www.w3.org/1999/xlink" content-type="dwc:identifiedBy" xlink:type="simple">Su-Jung Ji</named-content>; <bold>Event:</bold> eventDate: <named-content xmlns:xlink="http://www.w3.org/1999/xlink" content-type="dwc:eventDate" xlink:type="simple">22-07-2022</named-content>; <bold>Record Level:</bold> language: <named-content xmlns:xlink="http://www.w3.org/1999/xlink" content-type="dwc:language" xlink:type="simple">en</named-content>; institutionCode: <named-content xmlns:xlink="http://www.w3.org/1999/xlink" content-type="dwc:institutionCode" xlink:type="simple">MNCN 20.04/21012</named-content>; basisOfRecord: <named-content xmlns:xlink="http://www.w3.org/1999/xlink" content-type="dwc:basisOfRecord" xlink:type="simple">PreservedSpecimen</named-content></p></list-item><list-item><p><bold>Type status:</bold> <named-content xmlns:xlink="http://www.w3.org/1999/xlink" content-type="dwc:typeStatus" xlink:type="simple">Paratype</named-content>. <bold>Occurrence:</bold> catalogNumber: <named-content xmlns:xlink="http://www.w3.org/1999/xlink" content-type="dwc:catalogNumber" xlink:type="simple">Not yet</named-content>; recordedBy: <named-content xmlns:xlink="http://www.w3.org/1999/xlink" content-type="dwc:recordedBy" xlink:type="simple">Ji, Camacho, Lee and Min</named-content>; individualCount: <named-content xmlns:xlink="http://www.w3.org/1999/xlink" content-type="dwc:individualCount" xlink:type="simple">1</named-content>; sex: <named-content xmlns:xlink="http://www.w3.org/1999/xlink" content-type="dwc:sex" xlink:type="simple">female</named-content>; lifeStage: <named-content xmlns:xlink="http://www.w3.org/1999/xlink" content-type="dwc:lifeStage" xlink:type="simple">adult</named-content>; occurrenceID: <named-content xmlns:xlink="http://www.w3.org/1999/xlink" content-type="dwc:occurrenceID" xlink:type="simple">34CF4994-0EA5-5D6A-8A7E-F2C450F4EB5C</named-content>; <bold>Taxon:</bold> scientificName: <named-content xmlns:xlink="http://www.w3.org/1999/xlink" content-type="dwc:scientificName" xlink:type="simple"><tp:taxon-name><tp:taxon-name-part taxon-name-part-type="genus" reg="Altainella">Altainella</tp:taxon-name-part><tp:taxon-name-part taxon-name-part-type="species" reg="mongoliensis">mongoliensis</tp:taxon-name-part></tp:taxon-name></named-content>; phylum: <named-content xmlns:xlink="http://www.w3.org/1999/xlink" content-type="dwc:phylum" xlink:type="simple"><tp:taxon-name><tp:taxon-name-part taxon-name-part-type="phylum">Arthropoda</tp:taxon-name-part></tp:taxon-name></named-content>; class: <named-content xmlns:xlink="http://www.w3.org/1999/xlink" content-type="dwc:class" xlink:type="simple"><tp:taxon-name><tp:taxon-name-part taxon-name-part-type="class">Malacostraca</tp:taxon-name-part></tp:taxon-name></named-content>; order: <named-content xmlns:xlink="http://www.w3.org/1999/xlink" content-type="dwc:order" xlink:type="simple"><tp:taxon-name><tp:taxon-name-part taxon-name-part-type="order">Bathynellacea</tp:taxon-name-part></tp:taxon-name></named-content>; family: <named-content xmlns:xlink="http://www.w3.org/1999/xlink" content-type="dwc:family" xlink:type="simple"><tp:taxon-name><tp:taxon-name-part taxon-name-part-type="family">Bathynellidae</tp:taxon-name-part></tp:taxon-name></named-content>; genus: <named-content xmlns:xlink="http://www.w3.org/1999/xlink" content-type="dwc:genus" xlink:type="simple"><tp:taxon-name><tp:taxon-name-part taxon-name-part-type="genus">Altainella</tp:taxon-name-part></tp:taxon-name></named-content>; specificEpithet: <named-content xmlns:xlink="http://www.w3.org/1999/xlink" content-type="dwc:specificEpithet" xlink:type="simple"><tp:taxon-name><tp:taxon-name-part taxon-name-part-type="genus" reg="Altainella"/><tp:taxon-name-part taxon-name-part-type="species" reg="mongoliensis">mongoliensis</tp:taxon-name-part></tp:taxon-name></named-content>; <bold>Location:</bold> country: <named-content xmlns:xlink="http://www.w3.org/1999/xlink" content-type="dwc:country" xlink:type="simple">Mongolia</named-content>; stateProvince: <named-content xmlns:xlink="http://www.w3.org/1999/xlink" content-type="dwc:stateProvince" xlink:type="simple">Khentii</named-content>; verbatimLatitude: <named-content xmlns:xlink="http://www.w3.org/1999/xlink" content-type="dwc:verbatimLatitude" xlink:type="simple">48.290972</named-content>; verbatimLongitude: <named-content xmlns:xlink="http://www.w3.org/1999/xlink" content-type="dwc:verbatimLongitude" xlink:type="simple">110.210286</named-content>; <bold>Identification:</bold> identifiedBy: <named-content xmlns:xlink="http://www.w3.org/1999/xlink" content-type="dwc:identifiedBy" xlink:type="simple">Su-Jung Ji</named-content>; <bold>Event:</bold> eventDate: <named-content xmlns:xlink="http://www.w3.org/1999/xlink" content-type="dwc:eventDate" xlink:type="simple">22-07-2022</named-content>; <bold>Record Level:</bold> language: <named-content xmlns:xlink="http://www.w3.org/1999/xlink" content-type="dwc:language" xlink:type="simple">en</named-content>; institutionCode: <named-content xmlns:xlink="http://www.w3.org/1999/xlink" content-type="dwc:institutionCode" xlink:type="simple">NNIBRIV118589</named-content>; basisOfRecord: <named-content xmlns:xlink="http://www.w3.org/1999/xlink" content-type="dwc:basisOfRecord" xlink:type="simple">PreservedSpecimen</named-content></p></list-item></list></tp:treatment-sec><tp:treatment-sec sec-type="Description"><title>Description</title><sec sec-type="Description of adult male"><title>Description of adult male</title><p><bold>Total body</bold> length 1.6 mm (Fig. <xref ref-type="fig" rid="F11739219">2</xref>). Body elongated, segments widening slightly towards the posterior end. Head longer than wide. Pleotelson with one small barbed dorsal seta on each side.</p><p><bold>Antennule</bold> (Fig. <xref ref-type="fig" rid="F11739221">3</xref>A). Seven-segmented; first three articles longer than the last four combined; first article longer than the last, which is more slender than the rest of the articles; fourth and fifth articles shortest and equal in length; small trapezoidal inner flagellum; setation as in Fig. 3A; segment three with four smooth setae; segment six with three aesthetascs, similar in size; seventh segment with three aesthetascs, similar in size. Antennule as the antenna in length.</p><p><bold>Antenna</bold> (Fig. <xref ref-type="fig" rid="F11739221">3</xref>B). Seven-segmented; with medial seta on exopod; first article long; second and third shortest; fourth and sixth similar in length to the first; fifth small, measuring just over half the length of the distal article, which is the longest; setal formula: 0+0/2+0/2+0/2+0/0+0/2+2/5.</p><p><bold>Labrum</bold> (Fig. <xref ref-type="fig" rid="F11739221">3</xref>C). Distal smooth free edge with irregular central protuberances.</p><p><bold>Paragnath</bold> (Fig. <xref ref-type="fig" rid="F11739221">3</xref>D). Almost rectangular, globose, with a distal claw; setulation on the distal half.</p><p><bold>Mandible</bold> (Fig. <xref ref-type="fig" rid="F11739223">4</xref>A). Palp with three articles, third article with two claws of different lengths, one strong and barbed, one small and smooth first and second articles rectangular and robust and third article small and almost square. Masticatory part: incisor process (<italic>pars incisiva</italic>) with two teeth, <italic>processus incisivus accessorius</italic> with two teeth, <italic>pars molaris</italic> with two teeth and a lobe with small denticles on the distal part.</p><p><bold>Maxillule</bold> (Fig. <xref ref-type="fig" rid="F11739223">4</xref>B). Proximal endite with four setae, all setulose; distal endite with six teeth, four denticles; three plumose setae of similar length on the outer margin.</p><p><bold>Maxilla</bold> (Fig. <xref ref-type="fig" rid="F11739223">4</xref>C). Four-segmented; setal formula 7, 4, 7 and 5.</p><p><bold>Thoracopods I to VII</bold> (Fig. <xref ref-type="fig" rid="F11739223">4</xref>D–F and Fig. <xref ref-type="fig" rid="F11739227">5</xref>A–D). Well-developed; thoracopod I–III (Fig. <xref ref-type="fig" rid="F11739223">4</xref>D–F) progressively longer; thoracopod IV–VI (Fig. <xref ref-type="fig" rid="F11739227">5</xref>A–C) of similar length; thoracopod VII (Fig. <xref ref-type="fig" rid="F11739227">5</xref>D) slightly longer than rest and dimorphic; thoracopod I without epipod; coxa with long strong plumose seta; rectangular basipod with three smooth setae on thoracopod I, with two setae on thoracopods II and III, only one seta on thoracopods IV to VI and without seta on thoracopod VII; thoracopods II to VII with epipod, a little longer than half the basipod. Exopod of thoracopods I to VII one segmented and shorter than endopod, reaching the middle of the third endopodal article in thoracopods I to VI and as long as the first two segments combined in thoracopod VII, with five barbed setae (two terminal, one dorsal and two ventral); endopod four segmented in all thoracopods, with first three articles similar in length in thoracopod I (Fig. <xref ref-type="fig" rid="F11739223">4</xref>D) and second article longer than the first one in thoracopods II to V (Fig. <xref ref-type="fig" rid="F11739223">4</xref>E, F and Fig. <xref ref-type="fig" rid="F11739227">5</xref>A and B) and of equal length to the third article in thoracopods VI and VII, which is longer than the second article in thoracopods I to V; four articles very small in all thoracopods; thoracopod VII with a coxal structure like a very pointed ‘spur’ (Fig. <xref ref-type="fig" rid="F11739227">5</xref>D), with distal internal edge serrated, extending beyond the distal end of the basipod; first article of the endopod modified with a basal dilatation, with a seta and an external row of spines that extends to the distal end of the article. Setal formula for endopods:</p><p>Thoracopod I: (3) 3+0/2+1/2+0/3</p><p>Thoracopod II–III: (2) 2+0/2+1/2+0/3</p><p>Thoracopod IV–V: (1) 1+0/1+1/1+0/3</p><p>Thoracopod VI: (1) 1+0/0+1/0+0/2(1)</p><p>Thoracopod VII: (1) 1+0/0+1/0+0/2(1)</p><p><bold>Male thoracopod VIII</bold> (Fig. <xref ref-type="fig" rid="F11739229">6</xref>A). Large and long; basal region of the penial complex well-developed; a penial region with two lobes of similar length, outer and inner lobes, with the distal end of frontal projection rounded and vertical large basipod, with very small frontal crest, one distal seta at the base of the exopod and a row of small spines on inner surface from the middle of the basipod to almost the distal end; exopod very elongated, three times longer than the endopod, with five setae, two distal, two subdistal and one on a dorsal protrusion on the proximal half; endopod small, rectangular, bearing two setae.</p><p><bold>Pleopod</bold> (Fig. <xref ref-type="fig" rid="F11739229">6</xref>B). Two segmented; the first segment with very long smooth seta; the second segment with six setae — three smooth and three barbed of different length.</p><p><bold>Uropod</bold> (Fig. <xref ref-type="fig" rid="F11739229">6</xref>C). Sympod 60% longer than wide and 40% longer than endopod, with six equal distal spines; the endopod is almost 1.5 times longer than the exopod, with three strong spines, the distal one longer than second which is longer than the first, two distal barbed setae, the internal more than twice as long as the external one and one plumose seta located dorso-laterally; exopod with four setae, two terminals, one of them very long and two medial setae.</p><p><bold>Pleotelson</bold> (Fig. <xref ref-type="fig" rid="F11739229">6</xref>D). One barbed dorsal seta on each side near the base of the furca, slightly longer than that of the furca.</p><p><bold>Furcal rami</bold> (Fig. <xref ref-type="fig" rid="F11739229">6</xref>D). Almost square, bearing five spines, the first slightly longer than the second and third, which are similar in length and almost twice as long as the fourth, similar in length to the dorsal spine.</p></sec><sec sec-type="Description of adult female"><title>Description of adult female</title><p>Females have the same morphological characteristics as males, excluding the parts of the body where sexual dimorphism is manifested — the mandible and thoracopods VII and VIII.</p><p><bold>Mandible</bold> (Fig. <xref ref-type="fig" rid="F11739231">7</xref>A) is similar to that of males, except for the second article of the mandibular palp, which is longer than that of males and bears two distal barbed claws of similar sizes.</p><p><bold>Thoracopod VII</bold> (Fig. <xref ref-type="fig" rid="F11739231">7</xref>B) without coxal structure like ‘spur’ and with the first article of endopod unmodified.</p><p><bold>Thoracopod VIII</bold> (Fig. <xref ref-type="fig" rid="F11739231">7</xref>C). Coxa with small tooth; very large epipod, exceeding the length of basipod; small trapezoidal endopod one-segmented with two unequal barbed apical setae; exopod 2.5 times as long as endopod and third of the length of the basipod, with three smooth apical setae similar in length and slightly shorter medial setae.</p></sec></tp:treatment-sec><tp:treatment-sec sec-type="Diagnosis"><title>Diagnosis</title><p>Antennule and antenna seven segmented. Antenna exopod with median seta. Mandible: mandibular palp sexually dimorphic; pars molaris formed by two small teeth near the processus incisivus accessorius and a lobe with a distal region covered by denticles. Endopod of thoracopods I–VII four-segmented; coxapod of thoracopod VII sexually dimorphic, with a spur-shaped structure in males. Male thoracopod VIII: a penial region with two lobes of similar length, outer and inner lobes and frontal projection; basipod large, vertical, with frontal crest and one distal seta; exopod very elongated, with dorsal protrusion and setae; endopod with two setae. Female thoracopod VIII: a very large epipod, as long as an exopod, much longer than an endopod. Uropod: sympod with six spines; endopod with three spines. Furcal rami with the first spine longer than the other four.</p></tp:treatment-sec><tp:treatment-sec sec-type="Etymology"><title>Etymology</title><p>The species name "<italic><tp:taxon-name><tp:taxon-name-part taxon-name-part-type="genus" reg="Altainella"/><tp:taxon-name-part taxon-name-part-type="species" reg="mongoliensis">mongoliensis</tp:taxon-name-part></tp:taxon-name></italic>" is a combination of "Mongolia", the country from where the new species was collected and the suffix "-ensis."</p></tp:treatment-sec><tp:treatment-sec sec-type="Taxon discussion"><title>Taxon discussion</title><p>The differences and similarities between the new species and <italic><tp:taxon-name><tp:taxon-name-part taxon-name-part-type="genus" reg="Altainella">Altainella</tp:taxon-name-part><tp:taxon-name-part taxon-name-part-type="species" reg="calcarata">calcarata</tp:taxon-name-part></tp:taxon-name></italic> Camacho, 2020 are summarised in Table <xref ref-type="table" rid="T11739291">1</xref>. Here, we review the morphological characteristics of the two species of the genus <italic><tp:taxon-name><tp:taxon-name-part taxon-name-part-type="genus" reg="Altainella">Altainella</tp:taxon-name-part></tp:taxon-name></italic>.</p><p><italic>Size and mouthparts</italic>: Both species were similar in size and large for the average species of the family <tp:taxon-name><tp:taxon-name-part taxon-name-part-type="family">Bathynellidae</tp:taxon-name-part></tp:taxon-name>. In the antennule, the first article of the new species is rectangular, whereas <italic><tp:taxon-name><tp:taxon-name-part taxon-name-part-type="genus" reg="Altainella">A.</tp:taxon-name-part><tp:taxon-name-part taxon-name-part-type="species" reg="calcarata">calcarata</tp:taxon-name-part></tp:taxon-name></italic> is small and almost square. Comparing the lengths of the antennule and antenna, <italic><tp:taxon-name><tp:taxon-name-part taxon-name-part-type="genus" reg="Altainella">A.</tp:taxon-name-part><tp:taxon-name-part taxon-name-part-type="species" reg="calcarata">calcarata</tp:taxon-name-part></tp:taxon-name></italic> had a slightly longer antenna than the antennule, whereas, they were almost similar in length in the new species. In the new species, the exopod of the antenna did not reach the third segment of the antenna; however, in <italic><tp:taxon-name><tp:taxon-name-part taxon-name-part-type="genus" reg="Altainella">A.</tp:taxon-name-part><tp:taxon-name-part taxon-name-part-type="species" reg="calcarata">calcarata</tp:taxon-name-part></tp:taxon-name></italic>, it extended well beyond the third segment. The paragnaths were thicker in the new species than in <italic><tp:taxon-name><tp:taxon-name-part taxon-name-part-type="genus" reg="Altainella">A.</tp:taxon-name-part><tp:taxon-name-part taxon-name-part-type="species" reg="calcarata">calcarata</tp:taxon-name-part></tp:taxon-name></italic>. In the new species, the male mandibular palp had a longer first article and shorter external setae in the third article compared to <italic><tp:taxon-name><tp:taxon-name-part taxon-name-part-type="genus" reg="Altainella">A.</tp:taxon-name-part><tp:taxon-name-part taxon-name-part-type="species" reg="calcarata">calcarata</tp:taxon-name-part></tp:taxon-name></italic>. The maxillule of the two <italic><tp:taxon-name><tp:taxon-name-part taxon-name-part-type="genus" reg="Altainella">Altainella</tp:taxon-name-part></tp:taxon-name></italic> species had four setae in the proximal segment. However, unlike <italic><tp:taxon-name><tp:taxon-name-part taxon-name-part-type="genus" reg="Altainella">A.</tp:taxon-name-part><tp:taxon-name-part taxon-name-part-type="species" reg="calcarata">calcarata</tp:taxon-name-part></tp:taxon-name></italic>, the new species has setae in the rows on the outer edge of the distal segment. The maxillae were similar in articles and setation for both species.</p><p><italic>Thoracopods I to VII</italic>: Thoracopods are similar in both species, but unlike <italic><tp:taxon-name><tp:taxon-name-part taxon-name-part-type="genus" reg="Altainella">A.</tp:taxon-name-part><tp:taxon-name-part taxon-name-part-type="species" reg="calcarata">calcarata</tp:taxon-name-part></tp:taxon-name></italic>, the new species lacks an epipod on thoracopod I. The new species has reduced seta formation on the thoracopods compared to <italic><tp:taxon-name><tp:taxon-name-part taxon-name-part-type="genus" reg="Altainella">A.</tp:taxon-name-part><tp:taxon-name-part taxon-name-part-type="species" reg="calcarata">calcarata</tp:taxon-name-part></tp:taxon-name></italic>. The spur-like protrusion of the male thoracopod VII is longer and more pointed in the new species than in <italic><tp:taxon-name><tp:taxon-name-part taxon-name-part-type="genus" reg="Altainella">A.</tp:taxon-name-part><tp:taxon-name-part taxon-name-part-type="species" reg="calcarata">calcarata</tp:taxon-name-part></tp:taxon-name></italic>. The first segment of the endopod of the male thoracopod VII was highly enlarged in the new species compared to <italic><tp:taxon-name><tp:taxon-name-part taxon-name-part-type="genus" reg="Altainella">A.</tp:taxon-name-part><tp:taxon-name-part taxon-name-part-type="species" reg="calcarata">calcarata</tp:taxon-name-part></tp:taxon-name></italic>.</p><p><italic>Thoracopod VIII</italic>: The exopod of female thoracopod VIII in the new species is much shorter and stubbier and the exopod is longer than that of other species. The male thoracopod VIII differs in both species, especially in the penial region, where the frontal projection of the new species is larger than that of <tp:taxon-name><tp:taxon-name-part taxon-name-part-type="genus" reg="Altainella">A.</tp:taxon-name-part><tp:taxon-name-part taxon-name-part-type="species" reg="calcarata">calcarata</tp:taxon-name-part></tp:taxon-name>, which has a smaller outer lobe and larger basipod crest.</p><p><italic>Pleopod</italic>: The new species bears six setae on the second segment in pleopod, while <italic><tp:taxon-name><tp:taxon-name-part taxon-name-part-type="genus" reg="Altainella">A.</tp:taxon-name-part><tp:taxon-name-part taxon-name-part-type="species" reg="calcarata">calcarata</tp:taxon-name-part></tp:taxon-name></italic> had 12 setae.</p><p><italic>Furcal rami and uropod</italic>: In the new species, the four spines on the furcal rami, excluding the dorsal spine, gradually increase in length towards the outer edge. However, in <italic><tp:taxon-name><tp:taxon-name-part taxon-name-part-type="genus" reg="Altainella">A.</tp:taxon-name-part><tp:taxon-name-part taxon-name-part-type="species" reg="calcarata">calcarata</tp:taxon-name-part></tp:taxon-name></italic>, the second and third spines are almost equal in size, whereas the first spine is nearly twice as long. In the uropod of the new species, there was only one median seta on the outer edge of both the endopod and the exopod. However, in <italic><tp:taxon-name><tp:taxon-name-part taxon-name-part-type="genus" reg="Altainella">A.</tp:taxon-name-part><tp:taxon-name-part taxon-name-part-type="species" reg="calcarata">calcarata</tp:taxon-name-part></tp:taxon-name></italic>, there were two setae each — one at the one-third and two-thirds points. This is consistent with the reduced thoracopod seta formula in the new species compared with that in the existing species.</p></tp:treatment-sec><tp:treatment-sec sec-type="Molecular data"><title>Molecular data</title><p>In this study, a single 486 bp of CO1 and two 1,701 bp of 18S gene sequences were obtained. The interspecific genetic distances between the new species and the Russian <italic><tp:taxon-name><tp:taxon-name-part taxon-name-part-type="genus" reg="Altainella">Altainella</tp:taxon-name-part></tp:taxon-name></italic> species were 15.0% for CO1 and 1.4% for 18S gene sequences. The two obtained 18S rRNA gene sequences were included in the Maximum Likelihood (ML) phylogenetic analysis depicted in Fig. <xref ref-type="fig" rid="F11739233">8</xref>. We submitted three sequences to the NCBI (National Center for Biotechnology Information) database: <ext-link xmlns:xlink="http://www.w3.org/1999/xlink" ext-link-type="uri" xlink:href="https://www.ncbi.nlm.nih.gov/nuccore/PQ032499" xlink:type="simple">PQ032499</ext-link> for CO1; <ext-link xmlns:xlink="http://www.w3.org/1999/xlink" ext-link-type="uri" xlink:href="https://www.ncbi.nlm.nih.gov/nuccore/PQ037633" xlink:type="simple">PQ037633</ext-link> and <ext-link xmlns:xlink="http://www.w3.org/1999/xlink" ext-link-type="uri" xlink:href="https://www.ncbi.nlm.nih.gov/nuccore/PQ037634" xlink:type="simple">PQ037634</ext-link> for 18S rDNA sequences.</p></tp:treatment-sec><tp:treatment-sec sec-type="18S-based Maximum Likelihood (ML) analysis"><title>18S-based Maximum Likelihood (ML) analysis</title><p>The 18S rDNA alignment dataset comprised 1,433 bp derived from 21 sequences (Fig. <xref ref-type="fig" rid="F11739233">8</xref>, Table <xref ref-type="table" rid="T11739325">2</xref>). The analysis revealed that the new species, <italic><tp:taxon-name><tp:taxon-name-part taxon-name-part-type="genus" reg="Altainella">Altainella</tp:taxon-name-part><tp:taxon-name-part taxon-name-part-type="species" reg="mongoliensis">mongoliensis</tp:taxon-name-part></tp:taxon-name></italic> sp. nov., formed a well-supported clade with <italic><tp:taxon-name><tp:taxon-name-part taxon-name-part-type="genus" reg="Altainella">A.</tp:taxon-name-part><tp:taxon-name-part taxon-name-part-type="species" reg="calcarata">calcarata</tp:taxon-name-part></tp:taxon-name></italic> from Russia, which was the only other known species within the genus (PP = 90). This close phylogenetic relationship between the two species suggests a strong evolutionary affinity and supports the placement of the new species. Additionally, the results of the ML analysis supported three distinct clades representing three subfamilies— <tp:taxon-name><tp:taxon-name-part taxon-name-part-type="subfamily">Bathynellinae</tp:taxon-name-part></tp:taxon-name>, <tp:taxon-name><tp:taxon-name-part taxon-name-part-type="subfamily">Gallobathynellinae</tp:taxon-name-part></tp:taxon-name> and <tp:taxon-name><tp:taxon-name-part taxon-name-part-type="subfamily">Austrobathynellinae</tp:taxon-name-part></tp:taxon-name> — within the family <tp:taxon-name><tp:taxon-name-part taxon-name-part-type="family">Bathynellidae</tp:taxon-name-part></tp:taxon-name> (PP = 74, 100 and 100, respectively), which supports their morphological classification and previous molecular phylogenetic studies (<xref ref-type="bibr" rid="B11739015">Camacho et al. 2013</xref>, <xref ref-type="bibr" rid="B11738988">Camacho et al. 2020</xref>).</p></tp:treatment-sec><tp:treatment-sec><!--Section generated to contain objects referenced in tp:taxon-treatment.--><fig id="F11739219" position="float" orientation="portrait"><object-id xmlns:xlink="http://www.w3.org/1999/xlink" content-type="arpha" xlink:type="simple">B7A22A19-A9FB-5147-9840-E4F85624E5D3</object-id><object-id xmlns:xlink="http://www.w3.org/1999/xlink" content-type="doi" xlink:type="simple">10.3897/BDJ.12.e130024.figure2</object-id><label>Figure 2.</label><caption><p>Habitus of <italic><tp:taxon-name><tp:taxon-name-part taxon-name-part-type="genus" reg="Altainella">Altainella</tp:taxon-name-part><tp:taxon-name-part taxon-name-part-type="species" reg="mongoliensis">mongoliensis</tp:taxon-name-part></tp:taxon-name></italic> sp. nov. (holotype).</p></caption><graphic xmlns:xlink="http://www.w3.org/1999/xlink" xlink:href="bdj-12-e130024-g002.jpg" position="float" id="oo_1073162.jpg" orientation="portrait" xlink:type="simple"><uri content-type="original_file" xlink:type="simple">https://binary.pensoft.net/fig/1073162</uri></graphic></fig><fig id="F11739221" position="float" orientation="portrait"><object-id xmlns:xlink="http://www.w3.org/1999/xlink" content-type="arpha" xlink:type="simple">9E8C5A72-6FEE-5AEA-901A-6FFEABCA4FFB</object-id><object-id xmlns:xlink="http://www.w3.org/1999/xlink" content-type="doi" xlink:type="simple">10.3897/BDJ.12.e130024.figure3</object-id><label>Figure 3.</label><caption><p><italic><tp:taxon-name><tp:taxon-name-part taxon-name-part-type="genus" reg="Altainella">Altainella</tp:taxon-name-part><tp:taxon-name-part taxon-name-part-type="species" reg="mongoliensis">mongoliensis</tp:taxon-name-part></tp:taxon-name></italic> sp. nov., holotype male. <bold>A</bold> Antennule; <bold>B</bold> Antenna; <bold>C</bold> Labrum; <bold>D</bold> Paragnath. Scale bars: 0.05 mm.</p></caption><graphic xmlns:xlink="http://www.w3.org/1999/xlink" xlink:href="bdj-12-e130024-g003.jpg" position="float" id="oo_1073163.jpg" orientation="portrait" xlink:type="simple"><uri content-type="original_file" xlink:type="simple">https://binary.pensoft.net/fig/1073163</uri></graphic></fig><fig id="F11739223" position="float" orientation="portrait"><object-id xmlns:xlink="http://www.w3.org/1999/xlink" content-type="arpha" xlink:type="simple">A90E7BE4-267D-5D6B-A8EE-1C1DA2740191</object-id><object-id xmlns:xlink="http://www.w3.org/1999/xlink" content-type="doi" xlink:type="simple">10.3897/BDJ.12.e130024.figure4</object-id><label>Figure 4.</label><caption><p><italic><tp:taxon-name><tp:taxon-name-part taxon-name-part-type="genus" reg="Altainella">Altainella</tp:taxon-name-part><tp:taxon-name-part taxon-name-part-type="species" reg="mongoliensis">mongoliensis</tp:taxon-name-part></tp:taxon-name></italic> sp. nov., holotype male. <bold>A</bold> Mandible; <bold>B</bold> Maxillule; <bold>C</bold> Maxilla; <bold>D</bold> Thoracopod I; <bold>E</bold> Thoracopod II; <bold>F</bold> Thoracopod III. Scale bars: 0.05 mm.</p></caption><graphic xmlns:xlink="http://www.w3.org/1999/xlink" xlink:href="bdj-12-e130024-g004.jpg" position="float" id="oo_1073164.jpg" orientation="portrait" xlink:type="simple"><uri content-type="original_file" xlink:type="simple">https://binary.pensoft.net/fig/1073164</uri></graphic></fig><fig id="F11739227" position="float" orientation="portrait"><object-id xmlns:xlink="http://www.w3.org/1999/xlink" content-type="arpha" xlink:type="simple">15397F91-8629-5EE3-AA7A-A2C849138708</object-id><object-id xmlns:xlink="http://www.w3.org/1999/xlink" content-type="doi" xlink:type="simple">10.3897/BDJ.12.e130024.figure5</object-id><label>Figure 5.</label><caption><p><italic><tp:taxon-name><tp:taxon-name-part taxon-name-part-type="genus" reg="Altainella">Altainella</tp:taxon-name-part><tp:taxon-name-part taxon-name-part-type="species" reg="mongoliensis">mongoliensis</tp:taxon-name-part></tp:taxon-name></italic> sp. nov., holotype male. <bold>A</bold> Thoracopod IV; <bold>B</bold> Thoracopod V; <bold>C</bold> Thoracopod VI; <bold>D</bold> Thoracopod VII. Scale bars: 0.05 mm.</p></caption><graphic xmlns:xlink="http://www.w3.org/1999/xlink" xlink:href="bdj-12-e130024-g005.jpg" position="float" id="oo_1073165.jpg" orientation="portrait" xlink:type="simple"><uri content-type="original_file" xlink:type="simple">https://binary.pensoft.net/fig/1073165</uri></graphic></fig><fig id="F11739229" position="float" orientation="portrait"><object-id xmlns:xlink="http://www.w3.org/1999/xlink" content-type="arpha" xlink:type="simple">81F7E56E-5BBB-51AD-AF7D-FD69530DDAB1</object-id><object-id xmlns:xlink="http://www.w3.org/1999/xlink" content-type="doi" xlink:type="simple">10.3897/BDJ.12.e130024.figure6</object-id><label>Figure 6.</label><caption><p><italic><tp:taxon-name><tp:taxon-name-part taxon-name-part-type="genus" reg="Altainella">Altainella</tp:taxon-name-part><tp:taxon-name-part taxon-name-part-type="species" reg="mongoliensis">mongoliensis</tp:taxon-name-part></tp:taxon-name></italic> sp. nov., (A) Paratype male, (B–D) Holotype male. <bold>A</bold> Thoracopod VIII; <bold>B</bold> Pleopod; <bold>C</bold> Uropod; <bold>D</bold> Pleotelson and furcal rami. Scale bars: 0.05 mm.</p></caption><graphic xmlns:xlink="http://www.w3.org/1999/xlink" xlink:href="bdj-12-e130024-g006.jpg" position="float" id="oo_1073167.jpg" orientation="portrait" xlink:type="simple"><uri content-type="original_file" xlink:type="simple">https://binary.pensoft.net/fig/1073167</uri></graphic></fig><fig id="F11739231" position="float" orientation="portrait"><object-id xmlns:xlink="http://www.w3.org/1999/xlink" content-type="arpha" xlink:type="simple">04014A52-C458-5695-99C2-4900E31824B5</object-id><object-id xmlns:xlink="http://www.w3.org/1999/xlink" content-type="doi" xlink:type="simple">10.3897/BDJ.12.e130024.figure7</object-id><label>Figure 7.</label><caption><p><italic><tp:taxon-name><tp:taxon-name-part taxon-name-part-type="genus" reg="Altainella">Altainella</tp:taxon-name-part><tp:taxon-name-part taxon-name-part-type="species" reg="mongoliensis">mongoliensis</tp:taxon-name-part></tp:taxon-name></italic> sp. nov., paratype female (NNIBRIV118589). <bold>A</bold> Mandible; <bold>B</bold> Thoracopod VII; <bold>C</bold> Thoracopod VIII. Scale bars: 0.05 mm.</p></caption><graphic xmlns:xlink="http://www.w3.org/1999/xlink" xlink:href="bdj-12-e130024-g007.jpg" position="float" id="oo_1073168.jpg" orientation="portrait" xlink:type="simple"><uri content-type="original_file" xlink:type="simple">https://binary.pensoft.net/fig/1073168</uri></graphic></fig><table-wrap id="T11739291" position="float" orientation="portrait"><label>Table 1.</label><caption><p>Differences between the two <italic><tp:taxon-name><tp:taxon-name-part taxon-name-part-type="genus" reg="Altainella">Altainella</tp:taxon-name-part></tp:taxon-name></italic> species.</p></caption><table rules="all" border="0"><tbody><tr><td rowspan="1" colspan="2"/><td rowspan="1" colspan="1">
              <bold>
                <italic>
                  <tp:taxon-name><tp:taxon-name-part taxon-name-part-type="genus" reg="Altainella">Altainella</tp:taxon-name-part><tp:taxon-name-part taxon-name-part-type="species" reg="calcarata">calcarata</tp:taxon-name-part></tp:taxon-name>
                </italic>
              </bold>
            </td><td rowspan="1" colspan="1">
              <bold><italic><tp:taxon-name><tp:taxon-name-part taxon-name-part-type="genus" reg="Altainella">Altainella</tp:taxon-name-part><tp:taxon-name-part taxon-name-part-type="species" reg="mongoliensis">mongoliensis</tp:taxon-name-part></tp:taxon-name></italic> sp. nov.</bold>
            </td></tr><tr><td rowspan="3" colspan="1">
              <bold>Antennule</bold>
            </td><td rowspan="1" colspan="1">articles number</td><td rowspan="1" colspan="1">7</td><td rowspan="1" colspan="1">7</td></tr><tr><td rowspan="1" colspan="1">Aesthetacs on articles 6/7</td><td rowspan="1" colspan="1">2/2</td><td rowspan="1" colspan="1">2/3</td></tr><tr><td rowspan="1" colspan="1">Setae on article 3</td><td rowspan="1" colspan="1">5</td><td rowspan="1" colspan="1">4</td></tr><tr><td rowspan="3" colspan="1">
              <bold>Antenna</bold>
            </td><td rowspan="1" colspan="1">Articles number</td><td rowspan="1" colspan="1">7</td><td rowspan="1" colspan="1">7</td></tr><tr><td rowspan="1" colspan="1">Exopod: medial seta</td><td rowspan="1" colspan="1">Present</td><td rowspan="1" colspan="1">Present</td></tr><tr><td rowspan="1" colspan="1">Setal formula</td><td rowspan="1" colspan="1">0+0/2+0/2+0/2+0/0+0/2+2/5</td><td rowspan="1" colspan="1">0+0/2+0/2+0/2+0/0+0/2+2/5</td></tr><tr><td rowspan="1" colspan="2">
              <bold>Antennule vs. Antennae</bold>
            </td><td rowspan="1" colspan="1">AI &lt; AII</td><td rowspan="1" colspan="1">AI = AII</td></tr><tr><td rowspan="4" colspan="1">
              <bold>Mandible</bold>
            </td><td rowspan="1" colspan="1">Palp</td><td rowspan="1" colspan="1">3 articles</td><td rowspan="1" colspan="1">3 articles</td></tr><tr><td rowspan="1" colspan="1">Teeth</td><td rowspan="1" colspan="1">5+small lobe with denticles</td><td rowspan="1" colspan="1">6+small lobe with denticles</td></tr><tr><td rowspan="1" colspan="1">Sexual dimorphism</td><td rowspan="1" colspan="1">Yes, Md palp and ThVII</td><td rowspan="1" colspan="1">Yes, Md palp and ThVII</td></tr><tr><td rowspan="1" colspan="1">First and third articles of palp</td><td rowspan="1" colspan="1">Square and square</td><td rowspan="1" colspan="1">Rectangular and square</td></tr><tr><td rowspan="1" colspan="2">
              <bold>Paragnath</bold>
            </td><td rowspan="1" colspan="1">Setules &amp; tooth</td><td rowspan="1" colspan="1">Setules &amp; tooth</td></tr><tr><td rowspan="1" colspan="1">
              <bold>Maxillule</bold>
            </td><td rowspan="1" colspan="1">Setules on the outer margin</td><td rowspan="1" colspan="1">Absent</td><td rowspan="1" colspan="1">Present</td></tr><tr><td rowspan="1" colspan="1">
              <bold>Maxilla</bold>
            </td><td rowspan="1" colspan="1">MxII: setal formula</td><td rowspan="1" colspan="1">7, 4, 7, 5</td><td rowspan="1" colspan="1">7, 4, 7, 5</td></tr><tr><td rowspan="8" colspan="1">
              <bold>Thoracopod I - VII</bold>
            </td><td rowspan="1" colspan="1">ThI–ThVII: endopod</td><td rowspan="1" colspan="1">4 articles</td><td rowspan="1" colspan="1">4 articles</td></tr><tr><td rowspan="1" colspan="1">ThI: (setae basipod) setae art endp</td><td rowspan="1" colspan="1">(3) 4+0/4+1/4+0/3</td><td rowspan="1" colspan="1">(3) 3+0/2+1/2+0/3</td></tr><tr><td rowspan="1" colspan="1">ThII: (setae basipod) setae art endp</td><td rowspan="1" colspan="1">(2) 3+0/3+1/3+0/3</td><td rowspan="1" colspan="1">(2) 2+0/2+1/2+0/3</td></tr><tr><td rowspan="1" colspan="1">ThIII: (setae basipod) setae art endp</td><td rowspan="1" colspan="1">(2) 3+0/3+1/3+0/3</td><td rowspan="1" colspan="1">(2) 2+0/2+1/2+0/3</td></tr><tr><td rowspan="1" colspan="1">ThIV: (setae basipod) setae art endp</td><td rowspan="1" colspan="1">(2) 2+0/2+1/3+0/3</td><td rowspan="1" colspan="1">(1) 1+0/1+1/1+0/3</td></tr><tr><td rowspan="1" colspan="1">ThV: (setae basipod) setae art endp</td><td rowspan="1" colspan="1">(1) 2+0/2+1/2+0/3</td><td rowspan="1" colspan="1">(1) 1+0/1+1/1+0/3</td></tr><tr><td rowspan="1" colspan="1">ThVI: (setae basipod) setae art endp</td><td rowspan="1" colspan="1">(1) 1+0/0+1/0+0/2(1)</td><td rowspan="1" colspan="1">(1) 1+0/0+1/0+0/2(1)</td></tr><tr><td rowspan="1" colspan="1">ThVII: (setae basipod) setae art endp</td><td rowspan="1" colspan="1">(1) 0+0/0+1/0+0/2(1)</td><td rowspan="1" colspan="1">(1) 1+0/0+1/0+0/2(1)</td></tr><tr><td rowspan="5" colspan="1">
              <bold>Thoracopod VIII female</bold>
            </td><td rowspan="1" colspan="1">Female Th VIII: coxal seta</td><td rowspan="1" colspan="1">Absent</td><td rowspan="1" colspan="1">Present</td></tr><tr><td rowspan="1" colspan="1">Endopod</td><td rowspan="1" colspan="1">One very long article</td><td rowspan="1" colspan="1">One almost square article</td></tr><tr><td rowspan="1" colspan="1">Exopod</td><td rowspan="1" colspan="1">Very short</td><td rowspan="1" colspan="1">Short</td></tr><tr><td rowspan="1" colspan="1">Setae</td><td rowspan="1" colspan="1">4</td><td rowspan="1" colspan="1">4</td></tr><tr><td rowspan="1" colspan="1">Epipod</td><td rowspan="1" colspan="1">Very long</td><td rowspan="1" colspan="1">Long</td></tr><tr><td rowspan="4" colspan="1">
              <bold>Thoracopod VIII male</bold>
            </td><td rowspan="1" colspan="1">Frontal projection</td><td rowspan="1" colspan="1">Small and bilobed distal end</td><td rowspan="1" colspan="1">Very large, rounded distal end</td></tr><tr><td rowspan="1" colspan="1">Basipod: crest</td><td rowspan="1" colspan="1">Large</td><td rowspan="1" colspan="1">Small</td></tr><tr><td rowspan="1" colspan="1">Endopod</td><td rowspan="1" colspan="1">Small and one segment</td><td rowspan="1" colspan="1">Small and one segment</td></tr><tr><td rowspan="1" colspan="1">Exopod</td><td rowspan="1" colspan="1">Like exopod of Thoracopods</td><td rowspan="1" colspan="1">Like exopod of Thoracopods</td></tr><tr><td rowspan="1" colspan="1">
              <bold>Pleopod</bold>
            </td><td rowspan="1" colspan="1">Setae in distal segment</td><td rowspan="1" colspan="1">12</td><td rowspan="1" colspan="1">6</td></tr><tr><td rowspan="7" colspan="1">
              <bold>Uropod</bold>
            </td><td rowspan="1" colspan="1">Sympod</td><td rowspan="1" colspan="1">40% longer than wide</td><td rowspan="1" colspan="1">60% longer than wide</td></tr><tr><td rowspan="1" colspan="1">Sympod/endopod</td><td rowspan="1" colspan="1">Sympod = endopod</td><td rowspan="1" colspan="1">Sympod &gt; endopod</td></tr><tr><td rowspan="1" colspan="1">Spines</td><td rowspan="1" colspan="1">5</td><td rowspan="1" colspan="1">6</td></tr><tr><td rowspan="1" colspan="1">Endopod</td><td rowspan="1" colspan="1">100% longer than exopod</td><td rowspan="1" colspan="1">60% longer than exopod</td></tr><tr><td rowspan="1" colspan="1">Spines</td><td rowspan="1" colspan="1">3</td><td rowspan="1" colspan="1">3</td></tr><tr><td rowspan="1" colspan="1">Setae number</td><td rowspan="1" colspan="1">4</td><td rowspan="1" colspan="1">3</td></tr><tr><td rowspan="1" colspan="1">Exopod: setae number</td><td rowspan="1" colspan="1">5</td><td rowspan="1" colspan="1">4</td></tr><tr><td rowspan="3" colspan="1">
              <bold>Furcal rami</bold>
            </td><td rowspan="1" colspan="1">Furca: ratio first/second spines</td><td rowspan="1" colspan="1">First two times longer than second</td><td rowspan="1" colspan="1">First slightly longer than second</td></tr><tr><td rowspan="1" colspan="1">Dorsal spines</td><td rowspan="1" colspan="1">Similar to the second and third</td><td rowspan="1" colspan="1">Similar to the first</td></tr><tr><td rowspan="1" colspan="1">Dorsal seta of pleotelson</td><td rowspan="1" colspan="1">Longer than the furcal rami</td><td rowspan="1" colspan="1">As long as furcal rami</td></tr><tr><td rowspan="1" colspan="1">
              <bold>Habitus</bold>
            </td><td rowspan="1" colspan="1">Maximum length</td><td rowspan="1" colspan="1">1.5</td><td rowspan="1" colspan="1">1.6</td></tr></tbody></table></table-wrap><fig id="F11739233" position="float" orientation="portrait"><object-id xmlns:xlink="http://www.w3.org/1999/xlink" content-type="arpha" xlink:type="simple">7A184A70-5155-5345-B188-7A5C97276E24</object-id><object-id xmlns:xlink="http://www.w3.org/1999/xlink" content-type="doi" xlink:type="simple">10.3897/BDJ.12.e130024.figure8</object-id><label>Figure 8.</label><caption><p>Maximum Likelihood and Bayesian Inference analyses, based on nuclear 18S gene sequences (majority consensus tree of ML). Numbers on nodes represent ultrafast bootstrap values from 1,000 replications for Maximum Likelihood and Bayesian posterior probabilities.</p></caption><graphic xmlns:xlink="http://www.w3.org/1999/xlink" xlink:href="bdj-12-e130024-g008.jpg" position="float" id="oo_1094688.jpg" orientation="portrait" xlink:type="simple"><uri content-type="original_file" xlink:type="simple">https://binary.pensoft.net/fig/1094688</uri></graphic></fig><table-wrap id="T11739325" position="float" orientation="portrait"><label>Table 2.</label><caption><p>Data used for ML analysis.</p></caption><table rules="all" border="0" style="width:668px"><tbody><tr><td rowspan="1" colspan="1">
              <bold>Species</bold>
            </td><td rowspan="1" colspan="1">
              <bold>Country</bold>
            </td><td rowspan="1" colspan="1">
              <bold>GenBank Accession number</bold>
            </td><td rowspan="1" colspan="1">
              <bold>Reference</bold>
            </td></tr><tr><td rowspan="1" colspan="4">
              <bold>Family <tp:taxon-name><tp:taxon-name-part taxon-name-part-type="family">Bathynellidae</tp:taxon-name-part></tp:taxon-name> Grobben, 1905</bold>
            </td></tr><tr><td rowspan="1" colspan="1"><italic><tp:taxon-name><tp:taxon-name-part taxon-name-part-type="genus" reg="Altainella">Altainella</tp:taxon-name-part><tp:taxon-name-part taxon-name-part-type="species" reg="mongoliensis">mongoliensis</tp:taxon-name-part></tp:taxon-name></italic> Ji, Camacho, Lee &amp; Min, 2024 sp. nov.</td><td rowspan="1" colspan="1">Mongolia</td><td rowspan="1" colspan="1"><ext-link xmlns:xlink="http://www.w3.org/1999/xlink" ext-link-type="uri" xlink:href="https://www.ncbi.nlm.nih.gov/nuccore/PQ037633" xlink:type="simple">PQ037633</ext-link>, <ext-link xmlns:xlink="http://www.w3.org/1999/xlink" ext-link-type="uri" xlink:href="https://www.ncbi.nlm.nih.gov/nuccore/PQ037634" xlink:type="simple">PQ037634</ext-link></td><td rowspan="1" colspan="1">This study</td></tr><tr><td rowspan="1" colspan="1"><italic><tp:taxon-name><tp:taxon-name-part taxon-name-part-type="genus" reg="Altainella">Altainella</tp:taxon-name-part><tp:taxon-name-part taxon-name-part-type="species" reg="calcarata">calcarata</tp:taxon-name-part></tp:taxon-name></italic> Camacho, 2020</td><td rowspan="1" colspan="1">Russia</td><td rowspan="1" colspan="1">
              <ext-link xmlns:xlink="http://www.w3.org/1999/xlink" ext-link-type="uri" xlink:href="https://www.ncbi.nlm.nih.gov/nuccore/MN262081" xlink:type="simple">MN262081</ext-link>
            </td><td rowspan="1" colspan="1">
              <xref ref-type="bibr" rid="B11738988">Camacho et al. (2020)</xref>
            </td></tr><tr><td rowspan="1" colspan="1"><italic><tp:taxon-name><tp:taxon-name-part taxon-name-part-type="genus" reg="Antrobathynella">Antrobathynella</tp:taxon-name-part><tp:taxon-name-part taxon-name-part-type="species" reg="stammeri">stammeri</tp:taxon-name-part></tp:taxon-name></italic> (Jakobi, 1954)</td><td rowspan="1" colspan="1">UK</td><td rowspan="1" colspan="1">
              <ext-link xmlns:xlink="http://www.w3.org/1999/xlink" ext-link-type="uri" xlink:href="https://www.ncbi.nlm.nih.gov/nuccore/MF094714" xlink:type="simple">MF094714</ext-link>
            </td><td rowspan="1" colspan="1">
              <xref ref-type="bibr" rid="B11738973">Camacho et al. (2018)</xref>
            </td></tr><tr><td rowspan="1" colspan="1"><tp:taxon-name><tp:taxon-name-part taxon-name-part-type="genus" reg="Bathynella">Bathynella</tp:taxon-name-part><tp:taxon-name-part taxon-name-part-type="uncertainty-rank">cf.</tp:taxon-name-part><tp:taxon-name-part taxon-name-part-type="species" reg="ruffoi">ruffoi</tp:taxon-name-part></tp:taxon-name> Serban, 1973</td><td rowspan="1" colspan="1">Italy</td><td rowspan="1" colspan="1">
              <ext-link xmlns:xlink="http://www.w3.org/1999/xlink" ext-link-type="uri" xlink:href="https://www.ncbi.nlm.nih.gov/nuccore/MF436213" xlink:type="simple">MF436213</ext-link>
            </td><td rowspan="1" colspan="1">
              <xref ref-type="bibr" rid="B11738988">Camacho et al. (2020)</xref>
            </td></tr><tr><td rowspan="1" colspan="1"><italic><tp:taxon-name><tp:taxon-name-part taxon-name-part-type="genus" reg="Bathynella">Bathynella</tp:taxon-name-part><tp:taxon-name-part taxon-name-part-type="species" reg="ruffoi">ruffoi</tp:taxon-name-part></tp:taxon-name></italic> Serban, 1973</td><td rowspan="1" colspan="1">Italy</td><td rowspan="1" colspan="1">
              <ext-link xmlns:xlink="http://www.w3.org/1999/xlink" ext-link-type="uri" xlink:href="https://www.ncbi.nlm.nih.gov/nuccore/MF436212" xlink:type="simple">MF436212</ext-link>
            </td><td rowspan="1" colspan="1">
              <xref ref-type="bibr" rid="B11738988">Camacho et al. (2020)</xref>
            </td></tr><tr><td rowspan="1" colspan="1"><italic><tp:taxon-name><tp:taxon-name-part taxon-name-part-type="genus" reg="Bathynella">Bathynella</tp:taxon-name-part></tp:taxon-name></italic> sp.</td><td rowspan="1" colspan="1">Slovenia</td><td rowspan="1" colspan="1">
              <ext-link xmlns:xlink="http://www.w3.org/1999/xlink" ext-link-type="uri" xlink:href="https://www.ncbi.nlm.nih.gov/nuccore/MF094715" xlink:type="simple">MF094715</ext-link>
            </td><td rowspan="1" colspan="1">
              <xref ref-type="bibr" rid="B11738973">Camacho et al. (2018)</xref>
            </td></tr><tr><td rowspan="1" colspan="1"><italic><tp:taxon-name><tp:taxon-name-part taxon-name-part-type="genus" reg="Gallobathynella">Gallobathynella</tp:taxon-name-part><tp:taxon-name-part taxon-name-part-type="species" reg="tarissei">tarissei</tp:taxon-name-part></tp:taxon-name></italic> Serban, Coineau &amp; Delamare Deboutteville, 1971</td><td rowspan="1" colspan="1">France</td><td rowspan="1" colspan="1">
              <ext-link xmlns:xlink="http://www.w3.org/1999/xlink" ext-link-type="uri" xlink:href="https://www.ncbi.nlm.nih.gov/nuccore/KP999752" xlink:type="simple">KP999752</ext-link>
            </td><td rowspan="1" colspan="1">
              <xref ref-type="bibr" rid="B11738973">Camacho et al. (2018)</xref>
            </td></tr><tr><td rowspan="1" colspan="1"><italic><tp:taxon-name><tp:taxon-name-part taxon-name-part-type="genus" reg="Gallobathynella">Gallobathynella</tp:taxon-name-part><tp:taxon-name-part taxon-name-part-type="species" reg="boui">boui</tp:taxon-name-part></tp:taxon-name></italic> Serban, Coineau &amp; Delamare Deboutteville, 1971</td><td rowspan="1" colspan="1">France</td><td rowspan="1" colspan="1">
              <ext-link xmlns:xlink="http://www.w3.org/1999/xlink" ext-link-type="uri" xlink:href="https://www.ncbi.nlm.nih.gov/nuccore/KP999757" xlink:type="simple">KP999757</ext-link>
            </td><td rowspan="1" colspan="1">
              <xref ref-type="bibr" rid="B11738973">Camacho et al. (2018)</xref>
            </td></tr><tr><td rowspan="1" colspan="1"><italic><tp:taxon-name><tp:taxon-name-part taxon-name-part-type="genus" reg="Gallobathynella">Gallobathynella</tp:taxon-name-part><tp:taxon-name-part taxon-name-part-type="species" reg="coiffaiti">coiffaiti</tp:taxon-name-part></tp:taxon-name></italic> Serban, Coineau &amp; Delamare Deboutteville, 1971</td><td rowspan="1" colspan="1">France</td><td rowspan="1" colspan="1">
              <ext-link xmlns:xlink="http://www.w3.org/1999/xlink" ext-link-type="uri" xlink:href="https://www.ncbi.nlm.nih.gov/nuccore/KP999760" xlink:type="simple">KP999760</ext-link>
            </td><td rowspan="1" colspan="1">
              <xref ref-type="bibr" rid="B11738973">Camacho et al. (2018)</xref>
            </td></tr><tr><td rowspan="1" colspan="1"><italic><tp:taxon-name><tp:taxon-name-part taxon-name-part-type="genus" reg="Vejdovskybathynella">Vejdovskybathynella</tp:taxon-name-part><tp:taxon-name-part taxon-name-part-type="species" reg="vasconia">vasconia</tp:taxon-name-part></tp:taxon-name></italic> Camacho, Dorda &amp; Rey, 2013</td><td rowspan="1" colspan="1">Spain</td><td rowspan="1" colspan="1">
              <ext-link xmlns:xlink="http://www.w3.org/1999/xlink" ext-link-type="uri" xlink:href="https://www.ncbi.nlm.nih.gov/nuccore/KC469516" xlink:type="simple">KC469516</ext-link>
            </td><td rowspan="1" colspan="1">
              <xref ref-type="bibr" rid="B11739015">Camacho et al. (2013)</xref>
            </td></tr><tr><td rowspan="1" colspan="1"><italic><tp:taxon-name><tp:taxon-name-part taxon-name-part-type="genus" reg="Vejdovskybathynella">Vejdovskybathynella</tp:taxon-name-part><tp:taxon-name-part taxon-name-part-type="species" reg="edelweiss">edelweiss</tp:taxon-name-part></tp:taxon-name></italic> Camacho, 2007</td><td rowspan="1" colspan="1">Spain</td><td rowspan="1" colspan="1">
              <ext-link xmlns:xlink="http://www.w3.org/1999/xlink" ext-link-type="uri" xlink:href="https://www.ncbi.nlm.nih.gov/nuccore/KC469512" xlink:type="simple">KC469512</ext-link>
            </td><td rowspan="1" colspan="1">
              <xref ref-type="bibr" rid="B11739015">Camacho et al. (2013)</xref>
            </td></tr><tr><td rowspan="1" colspan="1"><italic><tp:taxon-name><tp:taxon-name-part taxon-name-part-type="genus" reg="Paradoxiclamousella">Paradoxiclamousella</tp:taxon-name-part><tp:taxon-name-part taxon-name-part-type="species" reg="fideli">fideli</tp:taxon-name-part></tp:taxon-name></italic> Camacho, Dorda &amp; Rey, 2013</td><td rowspan="1" colspan="1">Spain</td><td rowspan="1" colspan="1">
              <ext-link xmlns:xlink="http://www.w3.org/1999/xlink" ext-link-type="uri" xlink:href="https://www.ncbi.nlm.nih.gov/nuccore/KC469524" xlink:type="simple">KC469524</ext-link>
            </td><td rowspan="1" colspan="1">
              <xref ref-type="bibr" rid="B11738973">Camacho et al. (2018)</xref>
            </td></tr><tr><td rowspan="1" colspan="1"><italic><tp:taxon-name><tp:taxon-name-part taxon-name-part-type="genus" reg="Paradoxiclamousella">Paradoxiclamousella</tp:taxon-name-part></tp:taxon-name></italic> sp.</td><td rowspan="1" colspan="1">Spain</td><td rowspan="1" colspan="1">
              <ext-link xmlns:xlink="http://www.w3.org/1999/xlink" ext-link-type="uri" xlink:href="https://www.ncbi.nlm.nih.gov/nuccore/JX121235" xlink:type="simple">JX121235</ext-link>
            </td><td rowspan="1" colspan="1">
              <xref ref-type="bibr" rid="B11739015">Camacho et al. (2013)</xref>
            </td></tr><tr><td rowspan="1" colspan="1"><italic><tp:taxon-name><tp:taxon-name-part taxon-name-part-type="genus" reg="Hobbsinella">Hobbsinella</tp:taxon-name-part></tp:taxon-name></italic> sp. 1</td><td rowspan="1" colspan="1">USA</td><td rowspan="1" colspan="1">
              <ext-link xmlns:xlink="http://www.w3.org/1999/xlink" ext-link-type="uri" xlink:href="https://www.ncbi.nlm.nih.gov/nuccore/MN262077" xlink:type="simple">MN262077</ext-link>
            </td><td rowspan="1" colspan="1">
              <xref ref-type="bibr" rid="B11738988">Camacho et al. (2020)</xref>
            </td></tr><tr><td rowspan="1" colspan="1"><italic><tp:taxon-name><tp:taxon-name-part taxon-name-part-type="genus" reg="Hobbsinella">Hobbsinella</tp:taxon-name-part><tp:taxon-name-part taxon-name-part-type="species" reg="edwardensis">edwardensis</tp:taxon-name-part></tp:taxon-name></italic> Camacho &amp; Hutchins 2018</td><td rowspan="1" colspan="1">USA</td><td rowspan="1" colspan="1">
              <ext-link xmlns:xlink="http://www.w3.org/1999/xlink" ext-link-type="uri" xlink:href="https://www.ncbi.nlm.nih.gov/nuccore/KP999685" xlink:type="simple">KP999685</ext-link>
            </td><td rowspan="1" colspan="1">
              <xref ref-type="bibr" rid="B11738973">Camacho et al. (2018)</xref>
            </td></tr><tr><td rowspan="1" colspan="1"><italic><tp:taxon-name><tp:taxon-name-part taxon-name-part-type="genus" reg="Fortescuenella">Fortescuenella</tp:taxon-name-part><tp:taxon-name-part taxon-name-part-type="species" reg="serenitatis">serenitatis</tp:taxon-name-part></tp:taxon-name></italic> Perina &amp; Camacho, 2019</td><td rowspan="1" colspan="1">Australia</td><td rowspan="1" colspan="1">
              <ext-link xmlns:xlink="http://www.w3.org/1999/xlink" ext-link-type="uri" xlink:href="https://www.ncbi.nlm.nih.gov/nuccore/MK134941" xlink:type="simple">MK134941</ext-link>
            </td><td rowspan="1" colspan="1">
              <xref ref-type="bibr" rid="B11740301">Perina et al. (2019)</xref>
            </td></tr><tr><td rowspan="1" colspan="1"><italic><tp:taxon-name><tp:taxon-name-part taxon-name-part-type="genus" reg="Pilbaranella">Pilbaranella</tp:taxon-name-part><tp:taxon-name-part taxon-name-part-type="species" reg="ethelensis">ethelensis</tp:taxon-name-part></tp:taxon-name></italic> Perina &amp; Camacho, 2018</td><td rowspan="1" colspan="1">Australia</td><td rowspan="1" colspan="1">
              <ext-link xmlns:xlink="http://www.w3.org/1999/xlink" ext-link-type="uri" xlink:href="https://www.ncbi.nlm.nih.gov/nuccore/MN149123" xlink:type="simple">MN149123</ext-link>
            </td><td rowspan="1" colspan="1">
              <xref ref-type="bibr" rid="B11740301">Perina et al. (2019)</xref>
            </td></tr><tr><td rowspan="1" colspan="1"><italic><tp:taxon-name><tp:taxon-name-part taxon-name-part-type="genus" reg="Anguillanella">Anguillanella</tp:taxon-name-part><tp:taxon-name-part taxon-name-part-type="species" reg="callawaensis">callawaensis</tp:taxon-name-part></tp:taxon-name></italic> Perina &amp; Camacho, 2019</td><td rowspan="1" colspan="1">Australia</td><td rowspan="1" colspan="1">
              <ext-link xmlns:xlink="http://www.w3.org/1999/xlink" ext-link-type="uri" xlink:href="https://www.ncbi.nlm.nih.gov/nuccore/MF042209" xlink:type="simple">MF042209</ext-link>
            </td><td rowspan="1" colspan="1">
              <xref ref-type="bibr" rid="B11740301">Perina et al. (2019)</xref>
            </td></tr><tr><td rowspan="1" colspan="1"><italic><tp:taxon-name><tp:taxon-name-part taxon-name-part-type="genus" reg="Muccanella">Muccanella</tp:taxon-name-part><tp:taxon-name-part taxon-name-part-type="species" reg="cundalinensis">cundalinensis</tp:taxon-name-part></tp:taxon-name></italic> Perina &amp; Camacho, 2019</td><td rowspan="1" colspan="1">Australia</td><td rowspan="1" colspan="1">
              <ext-link xmlns:xlink="http://www.w3.org/1999/xlink" ext-link-type="uri" xlink:href="https://www.ncbi.nlm.nih.gov/nuccore/MN149112" xlink:type="simple">MN149112</ext-link>
            </td><td rowspan="1" colspan="1">
              <xref ref-type="bibr" rid="B11740301">Perina et al. (2019)</xref>
            </td></tr><tr><td rowspan="1" colspan="4">
              <bold>Family <tp:taxon-name><tp:taxon-name-part taxon-name-part-type="family">Leptobathynellidae</tp:taxon-name-part></tp:taxon-name> Noodt, 1965 (Outgroup)</bold>
            </td></tr><tr><td rowspan="1" colspan="1"><italic><tp:taxon-name><tp:taxon-name-part taxon-name-part-type="genus" reg="Parvulobathynella">Parvulobathynella</tp:taxon-name-part><tp:taxon-name-part taxon-name-part-type="species" reg="distincta">distincta</tp:taxon-name-part></tp:taxon-name></italic> Reddy, Bandari &amp; Totakura, 2011</td><td rowspan="1" colspan="1">India</td><td rowspan="1" colspan="1">
              <ext-link xmlns:xlink="http://www.w3.org/1999/xlink" ext-link-type="uri" xlink:href="https://www.ncbi.nlm.nih.gov/nuccore/MF436218" xlink:type="simple">MF436218</ext-link>
            </td><td rowspan="1" colspan="1">
              <xref ref-type="bibr" rid="B11740311">Camacho et al. (2021a)</xref>
            </td></tr></tbody></table></table-wrap></tp:treatment-sec><ref-list><ref id="B11738988"><element-citation xmlns:xlink="http://www.w3.org/1999/xlink" publication-type="article" xlink:type="simple"><person-group person-group-type="author"><name name-style="western"><surname>Camacho</surname><given-names>A. I.</given-names></name><name name-style="western"><surname>Mas‐Peinado</surname><given-names>P.</given-names></name><name name-style="western"><surname>Iepure</surname><given-names>S.</given-names></name><name name-style="western"><surname>Perina</surname><given-names>G.</given-names></name><name name-style="western"><surname>Dorda</surname><given-names>B. A.</given-names></name><name name-style="western"><surname>Casado</surname><given-names>A.</given-names></name><name name-style="western"><surname>Rey</surname><given-names>I.</given-names></name></person-group><year>2020</year><article-title>Novel sexual dimorphism in a new genus of <tp:taxon-name><tp:taxon-name-part taxon-name-part-type="family">Bathynellidae</tp:taxon-name-part></tp:taxon-name> from Russia, with a revision of phylogenetic relationships</article-title><source>Zoologica Scripta</source><volume>49</volume><issue>1</issue><fpage>47</fpage><lpage>63</lpage><pub-id pub-id-type="doi">10.1111/zsc.12384</pub-id></element-citation></ref><ref id="B11738973"><element-citation xmlns:xlink="http://www.w3.org/1999/xlink" publication-type="article" xlink:type="simple"><person-group person-group-type="author"><name name-style="western"><surname>Camacho</surname><given-names>A. I.</given-names></name><name name-style="western"><surname>Mas-Peinado</surname><given-names>P.</given-names></name><name name-style="western"><surname>Dorda</surname><given-names>B. A.</given-names></name><name name-style="western"><surname>Casado</surname><given-names>A.</given-names></name><name name-style="western"><surname>Brancelj</surname><given-names>A.</given-names></name><name name-style="western"><surname>Knight</surname><given-names>L. R.</given-names></name><name name-style="western"><surname>Hutchins</surname><given-names>B.</given-names></name><name name-style="western"><surname>Bou</surname><given-names>C.</given-names></name><name name-style="western"><surname>Perina</surname><given-names>G.</given-names></name><name name-style="western"><surname>Rey</surname><given-names>I.</given-names></name></person-group><year>2018</year><article-title>Molecular tools unveil an underestimated diversity in a stygofauna family: a preliminary world phylogeny and an updated morphology of <tp:taxon-name><tp:taxon-name-part taxon-name-part-type="family">Bathynellidae</tp:taxon-name-part></tp:taxon-name> (<tp:taxon-name><tp:taxon-name-part taxon-name-part-type="subphylum">Crustacea</tp:taxon-name-part></tp:taxon-name>: <tp:taxon-name><tp:taxon-name-part taxon-name-part-type="order">Bathynellacea</tp:taxon-name-part></tp:taxon-name>)</article-title><source>Zoological Journal of the Linnean Society</source><volume>183</volume><issue>1</issue><fpage>70</fpage><lpage>96</lpage><pub-id pub-id-type="doi">10.1093/zoolinnean/zlx063</pub-id></element-citation></ref><ref id="B11739015"><element-citation xmlns:xlink="http://www.w3.org/1999/xlink" publication-type="article" xlink:type="simple"><person-group person-group-type="author"><name name-style="western"><surname>Camacho</surname><given-names>A. I.</given-names></name><name name-style="western"><surname>Dorda</surname><given-names>B. A.</given-names></name><name name-style="western"><surname>Rey</surname><given-names>I.</given-names></name></person-group><year>2013</year><article-title>Integrating DNA and morphological taxonomy to describe a new species of the family <tp:taxon-name><tp:taxon-name-part taxon-name-part-type="family">Bathynellidae</tp:taxon-name-part></tp:taxon-name> (<tp:taxon-name><tp:taxon-name-part taxon-name-part-type="subphylum">Crustacea</tp:taxon-name-part></tp:taxon-name>, <tp:taxon-name><tp:taxon-name-part taxon-name-part-type="superorder">Syncarida</tp:taxon-name-part></tp:taxon-name>) from Spain</article-title><source>Graellsia</source><volume>69</volume><issue>2</issue><fpage>179</fpage><lpage>200</lpage><pub-id pub-id-type="doi">10.3989/graellsia.2013.v69.081</pub-id></element-citation></ref><ref id="B11740301"><element-citation xmlns:xlink="http://www.w3.org/1999/xlink" publication-type="article" xlink:type="simple"><person-group person-group-type="author"><name name-style="western"><surname>Perina</surname><given-names>G.</given-names></name><name name-style="western"><surname>Camacho</surname><given-names>A. I.</given-names></name><name name-style="western"><surname>Huey</surname><given-names>J.</given-names></name><name name-style="western"><surname>Horwitz</surname><given-names>P.</given-names></name><name name-style="western"><surname>Koenders</surname><given-names>A.</given-names></name></person-group><year>2019</year><article-title>The role of allopatric speciation and ancient origins of <tp:taxon-name><tp:taxon-name-part taxon-name-part-type="family">Bathynellidae</tp:taxon-name-part></tp:taxon-name> (<tp:taxon-name><tp:taxon-name-part taxon-name-part-type="subphylum">Crustacea</tp:taxon-name-part></tp:taxon-name>) in the Pilbara (Western Australia): two new genera from the De Grey River catchment</article-title><source>Contributions to Zoology</source><volume>88</volume><issue>4</issue><fpage>452</fpage><lpage>497</lpage><pub-id pub-id-type="doi">10.1163/18759866-20191412</pub-id></element-citation></ref><ref id="B11740311"><element-citation xmlns:xlink="http://www.w3.org/1999/xlink" publication-type="article" xlink:type="simple"><person-group person-group-type="author"><name name-style="western"><surname>Camacho</surname><given-names>A. I.</given-names></name><name name-style="western"><surname>Mas-Peinado</surname><given-names>P.</given-names></name><name name-style="western"><surname>Reddy</surname><given-names>Y. R.</given-names></name><name name-style="western"><surname>Bandari</surname><given-names>E.</given-names></name><name name-style="western"><surname>Shaik</surname><given-names>S.</given-names></name><name name-style="western"><surname>Perina</surname><given-names>G.</given-names></name><name name-style="western"><surname>Dorda</surname><given-names>B. A.</given-names></name><name name-style="western"><surname>Casado</surname><given-names>A.</given-names></name><name name-style="western"><surname>Rey</surname><given-names>I.</given-names></name></person-group><year>2021</year><article-title>An integrated approach to re-evaluate the validity of the family <tp:taxon-name><tp:taxon-name-part taxon-name-part-type="family">Leptobathynellidae</tp:taxon-name-part></tp:taxon-name> (<tp:taxon-name><tp:taxon-name-part taxon-name-part-type="subphylum">Crustacea</tp:taxon-name-part></tp:taxon-name>: <tp:taxon-name><tp:taxon-name-part taxon-name-part-type="order">Bathynellacea</tp:taxon-name-part></tp:taxon-name></article-title><source>Zoological Journal of the Linnean Society</source><volume>192</volume><issue>3</issue><fpage>853</fpage><lpage>895</lpage><pub-id pub-id-type="doi">10.1093/zoolinnean/zlaa121</pub-id></element-citation></ref></ref-list></tp:taxon-treatment>
